# Supplementary material for: Precision medicine from a citizen perspective: a survey of public attitudes towards pharmacogenomics in Flanders
Source: BMC Med Genomics. 2022 Sep 12;15(Suppl 3):193. doi: 10.1186/s12920-022-01308-7 (PMC9466314; doi:10.1186/s12920-022-01308-7)
Supplement: Supplementary file 2 — Additional file 2: Analysis Dataset. [file 12920_2022_1308_MOESM2_ESM.xlsx]

## Sheet: Datasetexcel
Sexe	Education	Number_drugs	AE	AE_stop	Benefit	Benefit_stop	Impact_age	Impact_weight	Impact_sex	Impact_lifestyle	Impact_adherence	Impact_genetics	Impact_kidney	Impact_liver	FirstOptioninfo	SecondOptioninfo	ThirdOptioninfo	FourthOptioninfo	Familiarity	Importance1	Importance2	Importance3	Importance4	Importance5	Importance6	Importance7	Favor1test	Favor1access	FavorAllAccess	Pay1	Pay2	Pay3	FirstoptionReden	SecondoptionReden	ThirdoptionReden	FourthoptionReden	GP	Specialist	Pharmacist	Yourself	Gov	FirstOptioninfofarmacogenetica	SecondOptioninfofarmacogenetica	ThirdOptioninfofarmacogenetica	FourthOptioninfofarmacogenetica	Familiaritytest	Willignesstest	GP	Specialist
0	0	0	1	1	2	3	1	1	1	2	2	2	2	2	0	2	4	1	1	1	0	3	3	4	3	2	3	3	1	1	3	4	safety	prognosis	efficacy	price	Yes	Yes	Yes	Yes	No	0	2	4	1	Yes	YesFuture	Yes	Yes
1	0	0	2	3	1	1	1	2	1	2	2	2	2	1	2	0	1	4	0	1	1	3	3	4	3	2	3	2	3	2	3	4	safety	prognosis	efficacy	price	Yes	Yes	Yes	Yes	Yes	0	2	1	4	No	Not applicable	Yes	Yes
0	0	0	0	3	0	3	1	1	1	2	2	2	2	2	2	1	0	4	1	1	1	4	4	2	2	0	4	1	4	1	3	4	prognosis	safety	efficacy	price	No	Yes	Yes	No	Yes	2	1	0	4	No	Not applicable	Yes	Yes
1	2	1	0	3	1	1	0	0	1	2	2	1	2	2	2	0	1	4	1	1	0	3	3	4	2	1	4	2	3	3	3	3	safety	prognosis	efficacy	price	Yes	Yes	Yes	Yes	Yes	2	0	1	4	No	Not applicable	Yes	Yes
1	0	0	1	0	2	3	1	1	1	0	0	2	0	0	0	2	1	4	0	1	0	3	4	4	2	1	4	1	3	2	3	3	efficacy	safety	price	prognosis	Yes	Yes	No	Yes	No	1	0	2	4	No	Not applicable	Yes	Yes
1	0	1	2	3	1	1	2	1	0	2	2	1	2	2	0	2	4	1	0	1	0	3	2	3	1	1	3	1	3	2	2	3	prognosis	price	efficacy	safety	Yes	Yes	No	No	Yes	1	0	4	2	No	Not applicable	Yes	Yes
0	2	0	2	3	1	0	1	0	1	0	2	1	0	0	0	2	4	1	1	2	2	3	4	2	1	1	2	4	1	2	2	2	safety	efficacy	price	prognosis	Yes	Yes	No	No	Yes	1	0	2	4	Yes	No	Yes	Yes
1	0	1	1	1	1	0	2	1	2	2	2	1	2	2	2	1	0	4	1	1	1	4	4	3	2	1	4	1	3	2	3	4	safety	efficacy	prognosis	price	Yes	Yes	Yes	No	Yes	1	2	0	4	Yes	No	Yes	Yes
1	1	1	1	1	1	1	1	1	2	2	2	1	2	2	0	2	4	1	0	1	1	4	4	4	4	1	3	2	3	3	4	4	safety	efficacy	price	prognosis	Yes	Yes	Yes	Yes	Yes	0	1	4	2	No	Not applicable	Yes	Yes
1	0	2	1	1	2	3	1	2	1	2	2	2	1	2	1	2	0	4	0	0	2	4	4	4	4	0	4	3	4	4	4	4	prognosis	safety	efficacy	price	Yes	Yes	No	Yes	No	1	0	2	4	No	Not applicable	Yes	Yes
0	0	1	1	1	2	#NULL!	2	2	1	1	0	1	2	2	0	1	2	4	0	1	1	3	3	4	3	1	3	2	3	1	4	4	efficacy	prognosis	safety	price	Yes	Yes	No	Yes	No	0	1	2	4	No	Not applicable	Yes	Yes
0	2	0	0	3	0	3	1	1	1	2	2	1	2	2	0	2	1	4	1	1	2	3	3	3	3	2	3	2	3	3	3	4	prognosis	efficacy	safety	price	Yes	Yes	No	Yes	Yes	0	1	2	4	Yes	No	Yes	Yes
1	0	0	1	1	1	1	2	2	1	2	2	1	2	2	2	0	1	4	1	1	1	4	4	4	4	0	4	3	4	4	4	4	safety	efficacy	prognosis	price	Yes	Yes	Yes	No	Yes	0	1	2	4	No	Not applicable	Yes	Yes
1	0	1	1	0	1	1	1	2	1	2	2	2	2	2	2	4	0	1	1	1	1	4	4	4	2	2	2	3	2	3	4	4	prognosis	efficacy	safety	price	Yes	Yes	Yes	Yes	Yes	1	0	2	4	No	Not applicable	Yes	Yes
1	2	1	2	3	1	0	1	1	2	2	2	1	2	2	2	1	0	4	1	1	1	4	3	4	3	2	2	3	3	2	4	4	safety	prognosis	efficacy	price	Yes	Yes	Yes	Yes	Yes	1	0	2	4	No	Not applicable	Yes	Yes
0	0	0	3	3	3	3	1	2	1	2	1	2	1	1	1	2	0	4	0	1	1	3	3	3	2	1	3	4	3	2	3	4	prognosis	safety	efficacy	price	Yes	Yes	No	Yes	No	1	0	4	2	No	Not applicable	Yes	Yes
0	1	0	2	3	1	0	1	0	0	2	2	2	1	2	1	0	4	2	0	1	2	3	3	2	1	2	0	3	2	2	2	3	prognosis	efficacy	safety	price	Yes	Yes	No	Yes	Yes	1	0	2	4	No	Not applicable	Yes	Yes
1	2	1	1	0	1	1	0	1	1	1	2	2	1	1	2	1	0	4	0	1	1	3	3	4	2	2	1	2	3	2	3	3	prognosis	safety	efficacy	price	Yes	Yes	Yes	Yes	Yes	0	1	2	4	No	Not applicable	Yes	Yes
1	0	1	1	0	1	1	1	1	0	2	2	1	2	2	1	4	2	0	0	1	1	4	4	4	2	3	2	1	3	1	3	4	efficacy	safety	prognosis	price	Yes	Yes	Yes	Yes	Yes	1	4	2	0	No	Not applicable	Yes	Yes
1	1	0	2	3	1	1	0	1	0	0	2	0	1	1	0	4	1	2	0	2	2	3	3	2	2	1	0	2	1	1	2	4	safety	price	efficacy	prognosis	Yes	Yes	No	No	Yes	0	1	4	2	No	Not applicable	Yes	Yes
0	2	0	1	0	1	1	2	1	1	2	2	1	1	1	1	0	2	4	0	1	1	4	4	3	2	1	0	3	3	1	4	4	efficacy	safety	prognosis	price	Yes	Yes	No	No	No	1	0	2	4	No	Not applicable	Yes	Yes
1	0	1	1	1	2	3	0	1	0	1	1	2	1	1	2	1	0	4	0	2	2	3	3	3	2	2	3	3	3	2	3	3	efficacy	safety	prognosis	price	Yes	Yes	Yes	Yes	Yes	0	1	2	4	Yes	Donotknow	Yes	Yes
0	0	0	2	3	2	3	1	2	1	2	2	2	2	2	1	2	0	4	1	2	1	3	4	3	1	2	1	2	2	2	3	3	safety	efficacy	prognosis	price	No	Yes	No	No	No	1	2	0	4	Yes	No	Yes	Yes
1	1	1	1	0	0	3	0	1	1	1	2	2	1	2	0	2	1	4	0	1	0	3	3	2	1	1	3	3	3	2	3	3	efficacy	safety	prognosis	price	Yes	Yes	No	No	No	0	1	4	2	No	No	Yes	Yes
0	2	2	2	3	2	3	2	2	1	2	2	2	1	1	1	2	0	4	0	1	2	2	3	2	2	3	1	1	3	1	3	3	efficacy	prognosis	safety	price	Yes	Yes	No	No	Yes	1	0	2	4	Yes	No	Yes	Yes
1	1	0	2	3	1	1	0	0	0	0	0	0	0	0	1	0	2	4	0	1	2	4	4	3	4	1	3	2	3	3	4	4	prognosis	safety	efficacy	price	Yes	Yes	No	Yes	Yes	1	2	0	4	No	Not applicable	Yes	Yes
0	2	0	2	3	1	0	1	2	1	2	2	2	2	2	0	2	1	4	0	2	2	2	3	3	3	1	1	2	3	2	3	4	efficacy	prognosis	safety	price	Yes	Yes	Yes	No	No	0	2	1	4	No	Not applicable	Yes	Yes
1	1	0	0	3	1	0	1	2	1	2	2	0	2	2	2	0	4	1	0	2	2	3	3	3	2	2	1	1	3	2	3	3	safety	price	efficacy	prognosis	Yes	Yes	No	No	Yes	0	1	2	4	No	Not applicable	Yes	Yes
1	2	1	1	1	1	1	1	2	0	2	2	2	1	1	0	1	4	2	0	2	2	2	2	2	1	3	1	4	1	0	1	1	price	efficacy	prognosis	safety	Yes	Yes	No	No	No	0	1	4	2	No	Not applicable	Yes	Yes
1	1	1	1	0	0	3	2	0	0	1	2	1	0	0	1	2	0	4	0	1	0	4	4	4	4	0	4	0	4	4	4	4	prognosis	efficacy	safety	price	No	No	No	Yes	No	0	1	4	2	No	Not applicable	Yes	No
1	0	0	1	1	0	3	0	1	1	2	1	2	1	1	1	0	2	4	0	1	1	3	3	3	3	1	2	3	1	2	3	3	prognosis	price	efficacy	safety	Yes	Yes	No	No	No	1	0	2	4	No	Donotknow	Yes	Yes
1	0	1	2	3	1	1	0	1	0	2	2	2	2	2	2	1	0	4	1	2	2	4	4	2	3	1	3	2	2	1	3	4	safety	prognosis	efficacy	price	Yes	Yes	No	Yes	Yes	1	0	2	4	No	Not applicable	Yes	Yes
1	1	0	1	1	1	1	0	1	0	2	2	0	2	2	2	0	4	1	0	2	2	4	4	3	2	1	4	1	3	1	3	4	prognosis	efficacy	safety	price	Yes	Yes	No	Yes	Yes	0	1	2	4	No	Donotknow	Yes	Yes
1	2	2	1	1	1	1	1	1	1	1	2	2	1	1	0	2	1	4	0	1	2	4	4	4	1	0	4	4	3	1	3	4	prognosis	safety	efficacy	price	Yes	Yes	No	No	Yes	0	1	2	4	No	Not applicable	Yes	Yes
1	2	1	0	3	2	3	2	1	1	2	2	1	2	2	2	0	1	4	1	1	2	4	4	3	2	0	2	2	3	1	2	4	safety	efficacy	prognosis	price	Yes	Yes	No	No	Yes	0	1	2	4	Yes	Donotknow	Yes	Yes
1	0	1	0	3	0	3	1	2	1	2	2	1	1	1	0	2	1	4	0	1	0	4	4	4	4	0	3	3	3	3	3	4	prognosis	efficacy	safety	price	Yes	Yes	Yes	No	Yes	2	0	1	4	No	Not applicable	Yes	Yes
0	2	0	0	3	0	3	1	2	1	2	2	2	2	2	0	1	2	4	0	2	0	3	3	3	2	1	2	2	2	2	3	3	prognosis	price	safety	efficacy	Yes	Yes	Yes	No	Yes	1	0	2	4	Yes	No	Yes	Yes
0	1	1	2	3	0	3	1	1	1	2	2	2	2	2	0	1	2	4	0	1	2	3	3	3	3	1	3	3	3	2	4	4	prognosis	efficacy	safety	price	Yes	Yes	No	No	No	0	1	2	4	No	Not applicable	Yes	Yes
0	1	0	2	3	1	1	1	1	0	2	2	2	2	2	0	2	4	1	0	1	0	3	3	1	0	2	3	2	3	3	3	4	efficacy	prognosis	safety	price	Yes	Yes	No	Yes	Yes	1	0	4	2	No	Not applicable	Yes	No
0	2	0	0	3	0	3	2	2	0	2	2	1	2	2	1	0	2	4	1	1	0	3	4	4	4	0	3	2	2	3	4	4	prognosis	efficacy	price	safety	Yes	Yes	No	No	No	0	1	2	4	Yes	YesFuture	Yes	Yes
1	2	0	1	1	0	3	2	1	1	2	2	2	2	2	1	0	2	4	0	1	1	4	4	4	4	0	3	1	3	3	3	4	prognosis	safety	efficacy	price	Yes	Yes	No	Yes	Yes	1	0	2	4	No	Not applicable	Yes	Yes
1	2	1	2	3	1	1	2	1	1	2	2	2	2	2	2	0	1	4	1	1	1	2	3	2	2	0	2	2	3	1	3	4	safety	efficacy	price	prognosis	Yes	Yes	No	No	No	1	0	2	4	No	Not applicable	Yes	Yes
1	2	0	2	3	1	1	1	2	1	2	2	2	1	1	1	0	4	2	1	1	1	3	3	3	2	2	3	4	3	3	3	3	safety	prognosis	efficacy	price	Yes	Yes	No	Yes	Yes	1	0	2	4	Yes	No	Yes	Yes
1	1	0	2	3	0	3	2	1	1	1	2	1	2	2	4	1	0	2	0	1	0	4	4	4	4	0	4	3	4	4	4	4	prognosis	safety	efficacy	price	Yes	Yes	No	Yes	No	0	1	2	4	No	Not applicable	Yes	Yes
1	1	0	0	#NULL!	1	1	1	1	0	1	1	2	2	2	1	0	2	4	0	1	2	3	3	4	3	2	4	3	2	0	2	4	safety	prognosis	efficacy	price	Yes	Yes	No	Yes	Yes	1	0	4	2	No	Not applicable	Yes	Yes
1	1	0	2	3	1	1	1	1	1	2	1	1	2	2	1	0	4	2	0	2	2	4	4	2	3	0	3	4	4	0	0	4	safety	prognosis	efficacy	price	Yes	Yes	No	Yes	No	0	1	2	4	No	Not applicable	Yes	Yes
1	1	0	1	0	0	3	0	1	0	2	2	2	1	1	0	2	1	4	1	1	2	3	3	0	0	0	2	0	3	2	2	2	efficacy	prognosis	safety	price	Yes	Yes	No	No	Yes	0	2	1	4	No	Not applicable	Yes	Yes
1	2	1	1	1	1	0	1	1	1	1	2	2	1	1	2	0	4	1	0	1	0	3	3	2	2	1	3	2	3	2	3	3	safety	prognosis	efficacy	price	Yes	Yes	Yes	Yes	Yes	1	2	0	4	Yes	No	Yes	Yes
0	2	1	1	1	1	1	1	1	0	1	2	2	1	1	0	1	2	4	1	1	2	3	3	2	2	1	3	2	3	2	2	2	efficacy	prognosis	safety	price	Yes	Yes	No	No	Yes	0	1	2	4	Yes	No	Yes	Yes
0	2	1	1	1	1	1	1	1	0	2	2	2	2	2	2	1	0	4	1	1	1	3	3	2	2	3	1	3	1	3	3	3	efficacy	safety	price	prognosis	Yes	Yes	Yes	Yes	Yes	2	1	0	4	Yes	Donotknow	Yes	Yes
1	1	0	1	1	0	3	0	1	0	2	2	0	1	1	0	2	1	4	0	2	2	3	4	3	4	1	4	2	3	1	3	3	prognosis	safety	efficacy	price	Yes	Yes	No	Yes	No	1	0	2	4	No	Not applicable	Yes	Yes
1	2	0	2	3	2	3	1	2	1	2	2	1	2	2	1	0	2	4	1	1	2	3	3	2	2	2	3	2	3	3	3	4	prognosis	efficacy	safety	price	Yes	Yes	No	No	No	1	0	2	4	No	Not applicable	Yes	Yes
1	1	1	1	1	1	1	1	1	1	1	2	0	0	0	1	0	2	4	0	2	2	3	3	3	3	1	3	3	3	1	2	3	prognosis	efficacy	safety	price	Yes	Yes	No	Yes	No	1	0	2	4	No	Not applicable	Yes	Yes
1	0	0	1	0	1	1	0	0	0	0	0	0	0	1	1	0	2	4	0	1	0	3	3	3	3	2	3	2	3	2	2	2	prognosis	safety	efficacy	price	Yes	Yes	No	Yes	Yes	1	0	2	4	No	Not applicable	Yes	Yes
1	2	0	2	3	1	1	1	2	1	2	2	2	2	2	2	0	1	4	0	2	2	3	4	3	3	2	2	3	3	2	3	4	prognosis	safety	efficacy	price	Yes	Yes	No	No	Yes	1	0	2	4	No	Not applicable	Yes	Yes
1	0	1	2	3	2	3	0	0	0	0	1	0	1	2	1	0	4	2	1	1	2	3	4	4	3	2	3	2	3	3	3	3	prognosis	safety	efficacy	price	Yes	Yes	No	Yes	Yes	1	0	2	4	Yes	YesFuture	Yes	Yes
1	2	1	2	3	2	3	1	1	1	2	2	2	1	1	0	1	2	4	0	1	2	3	3	3	2	1	2	1	3	3	3	3	prognosis	efficacy	safety	price	Yes	Yes	Yes	No	No	0	1	2	4	No	Not applicable	Yes	Yes
1	0	0	1	1	1	1	0	1	1	2	2	2	1	1	0	2	1	4	0	1	1	3	4	3	3	3	2	4	1	1	3	3	safety	efficacy	prognosis	price	No	Yes	No	No	No	1	0	4	2	Yes	No	No	Yes
0	0	0	2	3	2	3	1	2	1	2	2	1	2	2	0	2	1	4	0	1	1	4	4	4	3	4	4	4	4	4	4	4	prognosis	safety	efficacy	price	Yes	Yes	No	Yes	Yes	1	0	2	4	No	Not applicable	Yes	Yes
1	2	1	1	1	2	3	1	2	1	2	2	1	2	2	0	1	2	4	1	1	2	3	3	3	1	2	3	3	1	2	2	2	efficacy	safety	price	prognosis	Yes	Yes	No	No	No	0	1	2	4	Yes	No	Yes	Yes
1	2	1	1	1	1	1	2	2	1	2	2	2	2	2	2	0	1	4	1	1	1	4	4	2	3	1	0	3	2	3	3	4	safety	efficacy	prognosis	price	Yes	Yes	Yes	Yes	Yes	2	0	1	4	Yes	No	Yes	Yes
0	2	1	1	1	1	1	1	2	1	2	2	1	2	2	1	0	2	4	0	1	2	4	4	4	3	3	4	4	2	4	4	4	safety	efficacy	prognosis	price	No	Yes	No	No	Yes	1	0	2	4	Yes	Donotknow	Yes	Yes
1	3	0	1	0	1	1	2	1	1	1	2	2	2	2	2	0	1	4	1	1	1	4	4	3	3	3	0	3	0	2	3	3	efficacy	safety	prognosis	price	Yes	Yes	Yes	No	Yes	1	0	2	4	Yes	No	Yes	Yes
1	0	1	1	1	1	1	1	1	1	2	2	1	2	2	1	0	2	4	0	1	0	3	3	4	4	4	3	4	1	4	4	4	efficacy	safety	prognosis	price	Yes	Yes	No	Yes	Yes	1	0	4	2	No	Not applicable	Yes	Yes
1	0	1	0	3	1	1	1	1	0	1	1	2	1	1	0	1	2	4	0	1	0	3	3	3	2	1	3	2	3	1	3	3	prognosis	safety	efficacy	price	Yes	Yes	Yes	No	Yes	1	0	2	4	No	Not applicable	Yes	Yes
1	0	1	1	1	2	3	1	1	1	2	2	0	1	1	2	0	4	1	0	1	2	3	4	3	2	0	4	1	3	3	3	4	prognosis	efficacy	safety	price	Yes	Yes	No	No	No	0	2	1	4	Yes	Donotknow	Yes	Yes
1	1	0	3	3	3	3	2	2	0	2	2	1	2	2	2	0	1	4	0	1	0	4	4	4	2	1	4	2	4	3	3	4	safety	price	efficacy	prognosis	Yes	Yes	No	No	No	1	0	2	4	No	Not applicable	Yes	Yes
0	2	1	0	3	2	3	0	0	0	1	2	0	1	1	0	1	2	4	0	1	2	3	3	3	1	1	3	3	3	1	2	3	efficacy	safety	prognosis	price	Yes	No	No	No	No	0	1	2	4	No	Not applicable	Yes	Yes
1	1	1	2	3	2	3	1	1	0	1	2	1	2	2	0	2	1	4	0	1	0	3	3	4	2	1	3	4	4	2	4	4	safety	prognosis	efficacy	price	Yes	Yes	No	Yes	Yes	1	0	2	4	No	Not applicable	Yes	Yes
1	0	1	1	1	1	1	1	1	0	2	0	1	2	2	1	0	2	4	0	1	2	4	4	4	4	0	4	0	4	3	4	4	safety	prognosis	efficacy	price	Yes	Yes	Yes	Yes	Yes	1	0	2	4	No	YesFuture	Yes	Yes
1	1	1	0	3	0	3	0	0	0	0	0	0	0	0	2	0	1	4	1	1	1	2	3	3	3	2	3	2	3	1	2	3	safety	price	prognosis	efficacy	Yes	Yes	Yes	Yes	Yes	2	0	1	4	No	No	Yes	Yes
1	1	1	0	3	0	3	1	1	1	1	2	2	1	1	0	2	1	4	0	1	0	3	3	2	1	3	3	4	1	2	3	3	prognosis	efficacy	safety	price	Yes	Yes	Yes	No	No	0	2	1	4	No	Not applicable	Yes	No
1	0	1	2	3	2	3	0	0	0	1	1	0	1	1	1	0	2	4	0	2	2	2	3	3	2	1	3	3	1	2	3	4	prognosis	safety	efficacy	price	Yes	Yes	No	No	Yes	1	0	2	4	No	Not applicable	Yes	Yes
0	0	0	3	3	3	3	1	2	1	2	2	2	1	1	0	2	4	1	0	2	0	2	2	1	1	1	3	1	3	1	1	3	safety	efficacy	price	prognosis	Yes	Yes	No	Yes	Yes	1	0	4	2	No	Not applicable	Yes	Yes
1	0	1	1	1	1	1	2	2	1	2	1	1	2	2	2	0	1	4	1	1	0	3	3	3	4	4	3	1	4	3	4	3	efficacy	prognosis	safety	price	Yes	Yes	Yes	Yes	No	0	2	1	4	Yes	YesFuture	Yes	Yes
0	1	0	2	3	1	0	2	1	1	2	2	1	2	2	0	2	1	4	0	1	2	4	4	3	2	2	3	4	3	2	3	4	prognosis	safety	efficacy	price	Yes	Yes	No	Yes	No	0	1	4	2	No	Not applicable	Yes	Yes
1	1	1	1	0	1	1	1	1	1	2	2	2	2	2	1	0	2	4	1	1	0	3	3	3	2	2	3	2	3	2	4	3	safety	prognosis	efficacy	price	Yes	Yes	No	Yes	Yes	1	0	2	4	No	Donotknow	Yes	Yes
1	2	1	0	#NULL!	1	1	2	1	1	1	2	1	2	1	0	2	1	4	0	1	1	4	4	4	4	0	4	4	4	4	4	4	safety	efficacy	prognosis	price	Yes	Yes	Yes	No	Yes	2	0	1	4	Yes	No	Yes	Yes
0	1	2	1	1	1	1	0	0	0	0	2	0	0	0	0	1	2	4	0	1	2	4	4	4	4	0	4	0	4	4	4	4	prognosis	safety	efficacy	price	Yes	Yes	No	Yes	Yes	1	0	2	4	No	Not applicable	Yes	Yes
0	1	1	0	3	0	3	0	2	0	2	0	1	2	2	0	2	1	4	0	1	2	4	4	4	4	0	4	1	3	0	4	4	prognosis	safety	efficacy	price	Yes	Yes	Yes	Yes	No	0	2	1	4	No	Not applicable	Yes	Yes
1	2	1	2	3	0	3	1	2	1	2	2	2	2	1	0	2	4	1	1	1	1	3	3	2	2	3	1	4	3	3	3	3	safety	efficacy	prognosis	price	Yes	Yes	No	No	No	0	2	4	1	No	Not applicable	Yes	No
1	2	1	1	1	2	3	2	1	1	2	2	1	2	2	2	1	0	4	1	1	1	4	4	3	2	2	4	4	2	2	3	4	efficacy	safety	prognosis	price	No	Yes	No	No	Yes	1	0	2	4	No	Not applicable	Yes	Yes
1	0	1	1	0	1	1	0	1	0	0	2	2	0	0	0	2	1	4	0	1	2	3	4	4	4	1	3	2	3	3	3	3	efficacy	safety	prognosis	price	Yes	Yes	Yes	Yes	Yes	1	0	2	4	No	No	Yes	Yes
1	2	0	1	1	1	1	1	1	1	2	2	2	2	2	1	0	2	4	1	1	1	4	4	3	3	1	1	1	2	1	3	3	efficacy	safety	prognosis	price	No	Yes	Yes	No	No	1	0	2	4	Yes	No	Yes	Yes
1	1	1	1	1	2	3	2	2	2	1	2	2	1	1	2	0	4	1	0	1	1	4	4	3	2	3	2	4	1	2	3	4	prognosis	safety	efficacy	price	Yes	Yes	Yes	Yes	No	1	0	4	2	No	Not applicable	Yes	Yes
1	0	1	2	3	0	3	2	1	0	2	2	1	2	2	1	0	2	4	0	1	2	4	4	4	2	1	3	1	3	3	4	4	prognosis	efficacy	safety	price	Yes	Yes	Yes	Yes	No	1	0	2	4	No	Not applicable	Yes	Yes
1	1	1	1	1	2	#NULL!	1	2	0	0	0	0	1	1	2	0	1	4	0	1	0	2	3	4	4	2	4	4	0	2	2	4	prognosis	safety	efficacy	price	Yes	Yes	Yes	Yes	No	0	1	2	4	Yes	No	Yes	Yes
0	0	0	0	3	1	1	2	1	1	0	1	2	1	1	0	2	1	4	0	1	0	3	3	4	4	2	3	2	3	2	3	4	safety	efficacy	prognosis	price	Yes	Yes	No	Yes	No	1	0	4	2	No	Not applicable	Yes	Yes
1	0	0	1	1	1	0	1	2	2	2	2	1	2	2	1	2	0	4	1	1	1	4	4	2	1	0	4	1	4	3	4	4	prognosis	efficacy	safety	price	Yes	Yes	No	No	Yes	1	0	2	4	Yes	YesFuture	Yes	Yes
1	2	0	2	3	2	3	0	1	2	2	2	2	1	1	2	0	4	1	1	2	2	3	2	2	3	3	4	3	3	1	3	3	prognosis	efficacy	safety	price	Yes	Yes	No	Yes	No	0	2	1	4	No	Not applicable	Yes	Yes
0	0	1	0	3	1	0	2	2	2	2	2	1	2	2	0	2	1	4	1	1	2	3	4	4	3	2	2	1	3	2	3	3	prognosis	price	safety	efficacy	Yes	Yes	Yes	Yes	Yes	1	0	2	4	No	Not applicable	Yes	Yes
1	0	1	1	1	1	1	1	1	1	2	2	2	2	2	0	1	2	4	0	1	0	3	3	3	2	0	3	3	3	3	4	4	prognosis	safety	efficacy	price	Yes	Yes	No	Yes	No	1	0	2	4	No	No	Yes	Yes
1	2	1	1	0	1	0	1	0	1	1	2	2	2	2	0	1	2	4	0	1	2	2	3	3	2	1	2	1	3	2	4	4	efficacy	safety	price	prognosis	Yes	Yes	No	No	No	0	1	2	4	No	Not applicable	Yes	Yes
1	0	0	3	3	3	3	1	1	0	0	0	1	2	2	2	0	1	4	0	2	2	3	3	3	2	2	3	3	2	1	3	3	safety	efficacy	prognosis	price	Yes	Yes	No	No	Yes	0	2	1	4	No	Not applicable	Yes	Yes
0	1	0	0	3	0	3	1	2	0	2	2	0	1	1	1	0	2	4	0	2	2	2	2	4	4	3	3	4	2	2	2	2	efficacy	safety	prognosis	price	Yes	Yes	No	No	No	0	1	2	4	No	Not applicable	Yes	Yes
1	0	0	3	3	3	3	0	0	0	2	2	2	1	1	2	1	0	4	0	1	1	3	3	4	4	1	4	2	3	1	3	3	prognosis	efficacy	safety	price	Yes	Yes	No	Yes	Yes	0	1	4	2	No	Not applicable	Yes	Yes
1	0	0	0	3	1	1	2	2	1	2	2	1	2	2	2	0	1	4	1	1	1	4	4	4	4	0	4	2	4	2	3	4	prognosis	safety	efficacy	price	Yes	Yes	Yes	Yes	Yes	1	0	2	4	No	Not applicable	Yes	Yes
0	2	0	2	3	1	0	2	1	0	2	2	2	1	1	2	0	1	4	0	1	2	2	3	3	1	3	3	3	3	3	4	4	prognosis	efficacy	safety	price	Yes	Yes	No	Yes	No	0	1	4	2	No	Not applicable	Yes	Yes
1	0	1	1	1	1	1	0	0	1	0	0	0	0	0	1	0	2	4	2	1	1	4	4	3	1	1	3	1	3	2	2	3	prognosis	safety	efficacy	price	Yes	Yes	No	Yes	No	0	1	2	4	No	Not applicable	Yes	Yes
1	0	1	1	1	1	1	1	2	1	2	2	1	2	2	0	2	4	1	1	1	1	3	4	3	4	0	2	1	3	2	3	4	efficacy	safety	prognosis	price	Yes	Yes	Yes	Yes	No	0	2	4	1	No	Not applicable	Yes	Yes
0	1	0	0	3	0	3	1	2	1	1	2	1	2	2	0	2	1	4	0	1	2	3	3	3	1	2	2	4	2	1	3	3	prognosis	price	safety	efficacy	Yes	Yes	No	Yes	No	0	1	2	4	No	Not applicable	Yes	Yes
0	2	0	2	3	2	3	1	1	1	2	2	2	2	2	2	4	0	1	0	1	1	3	3	4	1	3	3	3	1	2	3	3	prognosis	efficacy	safety	price	No	Yes	No	No	No	1	0	4	2	No	Not applicable	Yes	Yes
1	0	1	1	0	2	3	2	2	1	2	1	0	0	0	2	1	0	4	0	0	0	2	3	2	3	2	0	0	0	0	0	0	price	safety	efficacy	prognosis	No	Yes	Yes	Yes	No	2	1	0	4	Donotknow	Not applicable	No	Yes
1	2	1	1	1	1	1	0	1	1	2	2	2	1	1	1	0	2	4	0	1	2	2	3	3	3	1	2	3	2	0	1	4	prognosis	efficacy	safety	price	Yes	Yes	No	No	No	1	0	2	4	Yes	No	Yes	Yes
0	1	0	2	3	2	3	2	2	0	1	0	2	2	2	1	0	2	4	0	2	0	3	3	3	3	2	2	2	2	1	3	4	prognosis	efficacy	safety	price	Yes	Yes	No	No	Yes	1	0	2	4	No	Donotknow	Yes	Yes
0	0	0	1	0	0	3	2	2	1	2	2	2	1	1	0	2	4	1	0	1	1	3	3	3	0	4	1	4	2	1	2	4	safety	efficacy	price	prognosis	Yes	Yes	No	No	No	0	1	2	4	No	Not applicable	Yes	Yes
1	2	1	1	1	2	3	1	1	0	2	2	2	1	1	1	0	2	4	1	1	1	3	3	3	1	4	4	4	0	3	3	3	prognosis	efficacy	safety	price	Yes	Yes	No	Yes	No	1	0	2	4	No	Not applicable	Yes	Yes
0	0	0	2	3	0	3	2	2	0	2	2	1	2	2	1	2	0	4	0	1	1	4	4	4	4	0	4	4	4	4	4	4	price	safety	prognosis	efficacy	Yes	Yes	Yes	No	No	0	2	1	4	No	Not applicable	Yes	Yes
1	1	0	1	1	1	1	0	1	1	2	1	2	1	1	2	0	4	1	0	2	2	2	3	3	2	2	2	2	3	2	3	3	safety	prognosis	efficacy	price	Yes	No	No	Yes	No	0	2	1	4	Donotknow	Not applicable	Yes	Yes
1	1	1	1	1	1	1	0	1	1	0	2	2	0	0	1	0	2	4	0	1	1	4	4	3	2	2	2	3	3	4	4	4	prognosis	efficacy	safety	price	Yes	Yes	No	Yes	No	1	0	2	4	No	Not applicable	Yes	Yes
0	1	0	1	1	1	1	2	2	1	1	2	2	1	2	1	2	0	4	0	0	2	4	3	4	3	0	3	1	3	3	3	4	prognosis	efficacy	safety	price	Yes	Yes	Yes	No	Yes	1	2	0	4	No	Not applicable	Yes	Yes
0	0	1	2	3	1	1	0	0	0	0	1	0	0	0	0	1	2	4	0	1	0	3	3	3	1	3	3	3	2	1	3	4	prognosis	safety	efficacy	price	Yes	Yes	No	No	No	1	0	4	2	No	Not applicable	Yes	Yes
0	0	0	3	3	3	3	2	1	1	2	2	1	1	1	1	2	0	4	0	1	0	4	3	4	4	2	2	4	3	1	1	3	prognosis	safety	efficacy	price	Yes	Yes	No	Yes	Yes	1	0	2	4	No	Not applicable	Yes	Yes
0	0	0	0	3	1	1	0	0	0	0	1	0	0	0	0	2	1	4	1	0	0	4	4	3	1	0	3	2	2	0	0	4	prognosis	price	safety	efficacy	Yes	No	No	Yes	Yes	0	1	2	4	No	Not applicable	Yes	No
1	0	1	0	#NULL!	2	3	0	0	0	0	0	0	0	0	0	2	1	4	1	1	2	2	2	2	2	1	3	3	2	1	2	3	efficacy	safety	prognosis	price	Yes	Yes	No	No	Yes	0	1	2	4	No	Not applicable	Yes	Yes
0	0	0	1	1	1	1	1	2	1	2	1	2	2	2	2	1	4	0	0	1	1	3	3	4	3	4	3	2	3	1	1	1	prognosis	safety	efficacy	price	No	No	No	Yes	No	1	0	4	2	Yes	No	Yes	Yes
1	0	1	0	3	0	3	0	1	0	0	2	2	0	0	1	0	4	2	0	1	0	3	3	2	2	1	2	1	3	3	2	2	prognosis	safety	efficacy	price	Yes	Yes	Yes	Yes	No	1	0	4	2	No	Not applicable	Yes	Yes
0	2	0	1	0	2	3	1	1	0	2	2	2	2	2	2	0	4	1	0	1	2	3	3	4	3	0	3	1	4	3	4	4	safety	prognosis	efficacy	price	Yes	Yes	Yes	Yes	Yes	0	1	2	4	Yes	YesFuture	Yes	Yes
0	0	0	3	3	3	3	1	1	1	1	2	2	1	1	0	4	1	2	0	1	2	2	3	1	1	0	0	1	3	3	3	4	price	safety	efficacy	prognosis	Yes	Yes	No	Yes	Yes	1	0	4	2	No	Not applicable	Yes	Yes
1	1	1	1	1	1	1	1	1	0	1	0	1	1	1	1	0	2	4	0	2	2	2	2	2	1	1	2	1	1	0	0	3	efficacy	prognosis	safety	price	Yes	Yes	No	Yes	Yes	0	1	4	2	No	Not applicable	Yes	Yes
1	2	0	3	3	3	3	1	1	1	2	2	2	1	1	0	1	2	4	0	1	1	3	3	4	4	1	2	2	2	3	3	3	prognosis	safety	efficacy	price	Yes	Yes	No	Yes	Yes	1	0	4	2	No	Not applicable	Yes	Yes
1	2	1	0	3	1	0	1	2	0	2	2	2	2	2	0	1	2	4	1	1	1	3	3	3	3	1	1	3	2	1	3	3	safety	efficacy	price	prognosis	Yes	Yes	Yes	No	Yes	0	1	2	4	Yes	No	Yes	Yes
1	1	1	1	1	1	1	0	1	0	2	1	2	0	1	0	2	1	4	0	1	2	3	3	3	3	1	3	2	2	3	2	3	prognosis	efficacy	safety	price	Yes	Yes	No	Yes	Yes	0	2	1	4	No	Donotknow	Yes	Yes
1	0	0	2	3	1	1	2	1	1	1	2	1	1	2	2	1	0	4	1	1	1	3	3	3	2	1	3	3	3	3	4	4	prognosis	safety	efficacy	price	Yes	No	Yes	Yes	No	2	1	0	4	No	Not applicable	Yes	Yes
0	1	0	2	3	0	#NULL!	2	1	0	1	1	0	1	1	2	0	1	4	0	0	1	4	0	3	2	1	3	3	3	2	3	3	prognosis	safety	efficacy	price	Yes	Yes	Yes	Yes	No	2	0	1	4	No	Not applicable	Yes	Yes
1	0	0	0	3	1	1	2	2	1	2	2	1	2	2	2	4	0	1	0	1	1	3	3	3	3	0	3	1	3	2	3	4	prognosis	efficacy	safety	price	Yes	Yes	Yes	Yes	Yes	0	2	1	4	No	Not applicable	Yes	Yes
1	0	1	1	0	0	3	0	2	0	1	0	2	0	0	0	2	1	4	2	1	2	2	3	3	3	3	2	3	2	2	3	3	safety	prognosis	price	efficacy	Yes	Yes	No	Yes	No	0	2	1	4	No	Not applicable	Yes	Yes
1	1	0	2	3	0	3	1	1	0	2	2	2	1	1	0	2	1	4	0	1	1	3	3	3	3	0	3	0	3	2	3	3	prognosis	efficacy	price	safety	Yes	Yes	Yes	Yes	Yes	0	2	1	4	No	YesFuture	Yes	Yes
1	1	0	2	3	1	0	1	2	1	1	2	2	1	1	0	2	1	4	0	1	0	3	4	3	2	3	4	3	1	1	3	4	prognosis	safety	efficacy	price	Yes	Yes	No	Yes	No	1	0	4	2	Donotknow	Not applicable	Yes	No
0	0	0	3	3	3	3	2	1	0	1	2	0	1	1	0	2	4	1	0	2	2	3	3	3	4	2	4	2	4	1	2	2	prognosis	efficacy	safety	price	Yes	Yes	Yes	Yes	Yes	0	1	2	4	No	Not applicable	Yes	Yes
1	2	1	0	3	2	3	1	1	1	2	2	1	2	2	0	2	1	4	0	1	2	3	3	4	2	1	3	3	3	1	3	3	prognosis	efficacy	safety	price	Yes	Yes	Yes	No	No	0	1	2	4	No	Not applicable	Yes	Yes
1	3	1	1	1	1	1	0	0	0	1	1	0	0	0	0	2	1	4	0	0	0	3	3	3	2	3	2	4	3	2	2	2	efficacy	safety	price	prognosis	Yes	Yes	No	No	Yes	1	0	2	4	Yes	Donotknow	Yes	Yes
1	0	0	1	1	1	1	1	0	0	1	2	1	2	2	0	1	2	4	0	1	0	4	4	4	3	1	4	1	4	3	3	3	prognosis	efficacy	safety	price	Yes	Yes	Yes	Yes	Yes	1	0	2	4	No	Not applicable	Yes	Yes
1	2	1	1	1	2	3	1	2	1	0	1	2	2	1	1	0	2	4	0	1	1	2	3	4	4	1	2	1	3	2	2	2	safety	efficacy	price	prognosis	No	Yes	No	No	No	1	0	2	4	No	Not applicable	Yes	Yes
1	2	1	0	3	1	0	1	1	1	1	2	1	2	2	2	0	4	1	1	1	1	3	3	4	2	1	0	4	3	2	3	4	safety	efficacy	prognosis	price	Yes	Yes	Yes	No	Yes	2	1	0	4	Yes	No	Yes	Yes
1	0	1	1	1	0	3	0	2	0	2	2	1	2	2	0	2	1	4	0	1	2	3	3	1	1	1	3	2	3	1	3	3	prognosis	safety	price	efficacy	Yes	Yes	Yes	Yes	Yes	0	1	2	4	No	Not applicable	Yes	Yes
1	2	1	2	3	2	3	1	2	1	2	2	2	1	1	0	2	1	4	0	1	1	3	3	3	2	2	2	2	2	2	2	2	safety	prognosis	efficacy	price	Yes	Yes	No	Yes	No	0	1	2	4	No	Not applicable	Yes	Yes
1	1	1	0	3	1	1	0	1	0	2	2	2	1	2	1	0	2	4	0	1	0	3	3	3	3	1	4	1	3	0	3	4	safety	efficacy	prognosis	price	Yes	Yes	Yes	Yes	No	1	0	2	4	No	Not applicable	Yes	Yes
1	0	0	1	0	0	3	1	0	0	2	2	0	1	1	0	2	4	1	0	1	0	4	4	4	2	0	3	2	3	0	3	4	prognosis	safety	efficacy	price	Yes	Yes	No	No	Yes	0	2	4	1	No	Not applicable	Yes	Yes
1	0	1	1	1	1	1	1	1	1	2	2	1	2	1	2	1	0	4	1	1	1	3	3	2	2	2	3	2	3	3	3	4	prognosis	safety	efficacy	price	Yes	Yes	Yes	Yes	Yes	2	1	0	4	No	Not applicable	Yes	Yes
1	2	0	1	0	1	1	1	2	1	1	2	2	2	2	2	0	4	1	1	1	0	3	4	3	2	1	4	3	3	4	3	3	safety	prognosis	price	efficacy	Yes	Yes	Yes	No	Yes	2	1	0	4	No	Not applicable	Yes	Yes
1	3	0	2	3	2	3	1	1	1	1	2	2	2	2	0	2	1	4	0	2	0	2	2	3	1	2	2	3	2	2	3	4	prognosis	efficacy	safety	price	Yes	Yes	No	No	Yes	0	2	1	4	No	Not applicable	Yes	Yes
1	2	0	0	3	1	1	0	1	0	1	2	2	1	1	2	0	1	4	1	2	2	3	4	2	3	1	2	3	3	3	3	3	prognosis	efficacy	safety	price	Yes	Yes	Yes	No	Yes	1	0	2	4	No	Not applicable	Yes	Yes
1	4	1	0	3	2	3	1	1	1	2	1	0	1	1	0	2	1	4	0	1	0	3	3	3	4	2	3	3	2	1	3	3	safety	efficacy	safety	price	Yes	Yes	No	No	Yes	0	2	1	4	No	Donotknow	Yes	Yes
1	2	1	2	3	2	3	0	0	0	2	2	2	2	2	0	1	2	4	0	1	2	3	3	3	3	1	1	4	3	1	2	2	prognosis	efficacy	safety	price	Yes	Yes	No	No	Yes	1	0	2	4	No	Not applicable	Yes	Yes
1	2	0	1	1	1	1	2	2	2	2	2	1	2	2	1	2	0	4	0	1	2	3	1	3	3	1	3	3	3	3	3	3	efficacy	safety	prognosis	price	Yes	Yes	No	Yes	Yes	1	0	2	4	No	Not applicable	Yes	Yes
1	2	1	0	3	1	1	1	2	1	2	2	2	2	2	1	2	0	4	2	2	0	4	4	4	2	1	1	3	2	2	3	1	efficacy	safety	prognosis	price	Yes	Yes	No	No	Yes	1	0	2	4	No	Not applicable	Yes	Yes
1	2	0	1	1	2	3	0	1	0	2	2	2	1	1	0	1	2	4	1	1	1	3	3	3	2	0	3	1	3	3	3	4	prognosis	efficacy	safety	price	Yes	Yes	No	Yes	No	0	1	2	4	No	Not applicable	Yes	Yes
1	3	1	1	1	0	3	2	2	2	2	2	1	2	2	1	0	2	4	0	1	0	3	3	3	1	1	3	3	3	2	3	3	efficacy	safety	prognosis	price	Yes	Yes	No	Yes	No	1	0	2	4	No	Not applicable	Yes	Yes
1	2	0	1	1	1	1	1	2	1	2	2	2	2	2	2	1	0	4	1	1	1	4	4	4	1	1	1	3	3	3	3	3	efficacy	safety	prognosis	price	Yes	Yes	Yes	Yes	Yes	1	0	2	4	Yes	No	Yes	Yes
1	2	0	1	1	2	3	1	1	0	1	2	2	1	1	0	2	1	4	0	1	2	3	3	3	2	2	2	3	3	2	2	2	safety	efficacy	price	prognosis	Yes	Yes	No	Yes	No	0	1	2	4	No	Not applicable	Yes	Yes
1	2	1	0	3	1	1	1	2	1	2	2	1	2	2	2	0	4	1	1	1	1	3	3	3	3	1	3	2	3	3	3	3	prognosis	safety	efficacy	price	Yes	Yes	No	No	Yes	0	1	2	4	Yes	Donotknow	Yes	Yes
1	2	1	2	3	1	1	0	0	0	0	0	0	0	0	0	2	1	4	0	1	0	3	3	3	1	1	1	3	2	1	2	3	safety	price	efficacy	prognosis	Yes	Yes	No	Yes	No	0	1	2	4	No	Not applicable	Yes	Yes
1	2	0	1	1	1	1	2	2	2	2	2	1	2	2	2	0	1	4	1	1	1	4	4	4	4	0	4	0	4	3	4	4	safety	prognosis	efficacy	price	Yes	Yes	Yes	Yes	Yes	2	0	1	4	No	Not applicable	Yes	Yes
1	4	1	0	3	2	3	0	0	0	0	0	0	0	0	0	1	2	4	0	2	2	3	4	2	3	0	4	0	3	0	2	4	prognosis	safety	efficacy	price	Yes	Yes	No	No	Yes	1	0	2	4	No	Not applicable	Yes	Yes
1	0	1	0	3	1	1	1	2	1	2	2	2	2	2	2	1	0	4	1	1	1	4	4	4	3	1	1	4	3	4	4	4	safety	efficacy	price	prognosis	Yes	Yes	No	Yes	Yes	0	1	2	4	Yes	No	Yes	Yes
[truncated: 16 more columns]
